# Supplementary material for: Heavy Metals and Essential Elements in Association with Oxidative Stress in Women with Polycystic Ovary Syndrome—A Systematic Review
Source: Antioxidants (Basel). 2023 Jul 7;12(7):1398. doi: 10.3390/antiox12071398 (PMC10376316; doi:10.3390/antiox12071398)
Supplement: Supplementary file 1 [file antioxidants-12-01398-s001.zip]

Archive with 1 entries (1 files):
- antioxidants-2452632-supplementary.pdf
